# Supplementary material for: MicroRNAs and Extracellular Vesicles as Distinctive Biomarkers of Precocious and Advanced Stages of Breast Cancer Brain Metastases Development
Source: Int J Mol Sci. 2021 May 14;22(10):5214. doi: 10.3390/ijms22105214 (PMC8155987; doi:10.3390/ijms22105214)
Supplement: Supplementary file 1 [file ijms-22-05214-s001.zip]

Archive with 1 entries (1 files):
- ijms-1212293-supplementary.pdf
